# Supplementary material for: Characterization of Key Odorants in Scallion Pancake and Investigation on Their Changes during Storage
Source: Molecules. 2021 Dec 17;26(24):7647. doi: 10.3390/molecules26247647 (PMC8704002; doi:10.3390/molecules26247647)
Supplement: Supplementary file 1 [file molecules-26-07647-s001.zip]

Archive with 1 entries (1 files):
- molecules-1482319-supplementary.pdf
